# Supplementary material for: Seizing opportunities: Object neophobia as a factor mediating technical innovation in Goffin´s cockatoos?
Source: PLoS One. 2025 Nov 11;20(11):e0335028. doi: 10.1371/journal.pone.0335028 (PMC12604780; doi:10.1371/journal.pone.0335028)
Supplement: S2 Supplementary Results — (XLSX) [file pone.0335028.s002.xlsx]

## Sheet: object_neophobia
Object neophobia		Values included in the manuscript text are highlighted in yellow. P-values below the significance cut-off of 0.05 are printed in bold.
response	latency to feed in neophobia trial 1
distribution	gamma
key predictors	random effects
control predictors	object size, group, object sequence, control trial
random effects	(control trial, group * object sequence) within object; (control trial, object size and object sequence) within individual
number of levels per random intercept	object = 9; individual = 11
interactions	object size * group; object sequence * group
number of observations	98
number of samples per estimated effect (excluding random slopes)	19.6
number of samples per estimated effect (including random slopes)	7.538
full-null comparison
full-null	df	𝜒2	P
random effects	10	77.8561	<0.001
object size, group, object sequence	7	9.446	0.223
comparison per excluded random effect
term	df	𝜒2	P	SD
individual	5	44.6839	<0.001	1.391
object	5	62.0944	<0.001	1.249	used optimizer "BFGS" (see R script)
full model with interaction terms			summary		confidence intervals		stability
term	transformation	reference level	estimate	SE	lower	upper	min	max
intercept			4.89155	0.857	3.20579	6.49258	4	5.373
object size small		medium	-0.85846	1.05004	-2.79727	1.20859	-1.566	0.042
object size large		medium	0.80115	1.08666	-1.28287	2.93566	-0.163	1.733
group		centered	0.18873	0.94066	-1.7087	2.1715	-0.215	1.147
object sequence	z-transformed		0.03997	0.13323	-0.221485	0.324552	-0.02	0.094
control trial	log- and z-transformed		1.38343	0.23483	0.938537	1.79719	1.163	1.608
interaction of object size small & group		objec size: medium; group: centered	-1.01329	0.49266	-2.02223	-0.00478829	-1.388	-0.832
interaction of object size large & group		objec size: medium; group: centered	0.41585	0.76256	-1.08097	1.83207	-0.131	0.775
interaction of group and object sequence	z-transformed (object sequence)	group: centered	0.59056	0.34074	-0.118322	1.24385	0.238	0.756
reduced model without interaction terms			summary		confidence intervals		stability
term	transformation	reference level	estimate	SE	lower	upper	min	max
intercept			4.88676	0.87009	3.1203	6.51957	3.977	5.348
object size small		medium	-0.79548	1.074	-2.7791	1.26437	-1.415	0.124
object size large		medium	0.74955	1.10255	-1.39016	2.90134	-0.296	1.674
group		centered	-0.03855	0.88037	-1.81943	1.69731	-0.427	0.839
object sequence	z-transformed		0.01469	0.13608	-0.262862	0.307819	-0.059	0.073
control trial	log- and z-transformed		1.42061	0.24836	0.944918	1.8764	1.182	1.668

## Sheet: neophobia_scores
Neophobia scores and raw latencies
Individual	latency control trial	latency neophobia trial	difference (neophobia-control)	log of neophobia score	neophobia score
Dolittle	3.15622	571.96	568.804	6.01202	408.306
Figaro	2.93067	44.4444	41.5138	3.3974	29.8862
Fini	3.71117	610.299	606.587	5.58127	265.408
Heidi	10.9026	675.07	664.168	3.79379	44.4243
Kiwi	8.40478	486.395	477.99	3.49336	32.8964
Konrad	4.83461	344.841	340.006	4.1489	63.3643
Mayday	1.26414	1166.73	1165.46	7.97419	2905.01
Moneypenny	5.9514	1843.18	1837.23	5.64206	282.043
Muppet	11.1022	545.321	534.219	3.77467	43.5831
Pipin	7.00317	345.617	338.614	4.01113	55.2092
Zozo	2.82044	292.238	289.417	5.09477	163.166

## Sheet: repeatability
Repeatability of individual and objects		Values included in the manuscript text are highlighted in yellow.
for converged models (901 out of 1000 converged during bootstrapping)
kind	repeatability	CI_lower	CI_upper
marginal R2	0.338	0.171	0.788
conditional R2	0.85	0.714	0.946
unadjusted full model	0.512	0.475	1.819
unadjusted individual	0.283	0.151	0.61
unadjusted object	0.229	0.058	0.317
single-adjusted full model	0.773	0.563	0.832
single-adjusted individual	0.428	0.207	0.543
single-adjusted object	0.345	0.159	0.485
double-adjusted individual	0.654	0.351	0.743
double-adjusted object	0.604	0.294	0.712

## Sheet: habituation_model
Trials until habituation - model		Values included in the manuscript text are highlighted in yellow. P-values below the significance cut-off of 0.05 are printed in bold.
response	latency to feed
distribution	gamma
key predictors	neophobia trial
control predictors	object size, group, object sequence, control trial, sex
random effects	(neophobia trial, control trial, group * object sequence, sex.code) within object, (neophobia trial, control trial, object size, object sequence) within individual
number of levels per random intercept	object = 9; individual = 11
interactions	object size * group; object sequence * group
number of observations	980
number of samples per estimated effect (excluding random slopes)	196
number of samples per estimated effect (including random slopes)	61.25
full-null comparison
term	transformation	df	𝜒2	P
neophobia trial	log- and z-transformed	1	17.4067	<0.001
full model with interaction terms			summary		confidence intervals		stability		likelihood ratio tests
term	transformation	reference level	estimate	SE	lower	upper	min	max	df	𝜒2	P
intercept			2.77094	0.32479	2.11348	3.39898	2.414	3.028
neophobia trial	z-transformed		-1.05138	0.16528	-1.39372	-0.709921	-1.111	-0.941	1	17.4067	<0.001
object size small		medium	-0.2418	0.36479	-0.967283	0.435114	-0.452	-0.065
object size large		medium	0.07128	0.3714	-0.667796	0.787986	-0.42	0.383
group		small	0.31084	0.23379	-0.162843	0.802456	0.145	0.508
object sequence	z-transformed		-0.1373	0.07814	-0.288318	0.0158606	-0.184	-0.088
control trial	log- and z-transformed		0.66395	0.14047	0.37297	0.941313	0.51	0.863	1	12.6161	<0.001
sex		female	-0.52981	0.22492	-0.971924	-0.0877701	-0.723	-0.315	1	5.15719	0.0231503
interaction of object size small & group		object size: medium; group: small	-0.39471	0.22407	-0.851877	0.0405143	-0.511	-0.264	2	2.91	0.233401
interaction of object size large & group		object size: medium; group: small	0.02379	0.24491	-0.45439	0.496297	-0.202	0.239	2	2.91	0.233401
interaction of group & object sequence	z-transformed (object sequence)	group: small	0.22771	0.12264	-0.0237899	0.464005	0.117	0.313	1	2.71822	0.0992084
reduced model without interaction terms			summary		confidence intervals		stability		likelihood ratio tests
term	transformation	reference level	estimate	SE	lower	upper	min	max	df	𝜒2	P
intercept			2.82884	0.31864	2.1329	3.43362	2.505	3.078
neophobia trial	z-transformed		-1.05251	0.16449	-1.38785	-0.719143	-1.112	-0.94	1	17.5572	<0.001
object size small		medium	-0.44107	0.35871	-1.2023	0.28378	-0.648	-0.209	2	2.047	0.359335
object size large		medium	0.06854	0.35702	-0.647493	0.767941	-0.328	0.367	2	2.047	0.359335
group		small	0.18301	0.19138	-0.205169	0.555141	0.019	0.345	1	0.832906	0.361434
object sequence	z-transformed		-0.02364	0.04956	-0.116664	0.0853721	-0.064	0.014	1	0.222729	0.636968
control trial	log- and z-transformed		0.66199	0.14164	0.399768	0.931314	0.482	0.845	1	12.5236	<0.001
sex		female	-0.53967	0.22253	-0.942879	-0.125336	-0.73	-0.33	1	5.58064	0.0181601

## Sheet: habituation_post-hoc
Trials until habituation - latencies compared to control trials								Values included in the manuscript text are highlighted in yellow. P-values below the significance cut-off of 0.05 are printed in bold.
trial	mean	sd	P*
control	5.63	4.76
1	633	1114	<0.001
2	35.1	137	<0.001
3	10	40.8	0.355
4	5.26	3.04	0.854
5	4.18	1.78	0.585
6	4.43	2.12	0.854
7	4.31	3.38	0.387
8	4.04	2.11	0.355
9	4.06	2.73	0.236
10	3.93	2.17	0.229
*after Holm’s-correction

## Sheet: PCA
Principal Component Analysis				Factor loadings larger than +/- 0.40 are printed bold.
	PC1	PC2	PC3	PC4	PC5
Standard deviation	1.874	0.885	0.6431	0.4276	0.326
Proportion of Variance	0.703	0.157	0.0827	0.0366	0.0213
Cumulative Proportion	0.703	0.859	0.9422	0.9787	1
Variables
BaitedContact	0.43886	-0.39559	0.596659	0.53692	0.081371
SolvedContact	0.45701	-0.23906	-0.679915	0.12936	0.504947
GridTime	0.49679	-0.22961	-0.206749	-0.2275	-0.778445
TasksTouched	0.47911	0.22562	0.366427	-0.68438	0.341904
log.LatencyGrid	-0.34956	-0.82628	0.068561	-0.41814	0.124628
Eigenvalues	3.51346	0.783793	0.413631	0.182821	0.106298

## Sheet: neophobia_motivation
Neophobia score and PC1 'motivation'		Values included in the manuscript text are highlighted in yellow. P-values below the significance cut-off of 0.05 are printed in bold.
response	motivation
distribution	Gaussian
key predictors	neophobia score
control predictors	session
random effects	session within individual
number of levels per random intercept	individual = 11
interactions	neophobia score * session
number of observations	143
number of samples per estimated effect (excluding random slopes)	28.6
number of samples per estimated effect (including random slopes)	23.83
full-null comparison
term	transformation	df	𝜒2	P
neophobia score	log- and z-transformed	2	3.40756	0.181994
full model with interaction terms		summary		confidence intervals		stability
term	transformation	estimate	SE	lower	upper	min	max
intercept		-0.029	0.497	-1.02266	0.98025	-0.204337	0.335005
neophobia score	log- and z-transformed	0.199	0.463	-0.716805	1.08018	-0.122	0.334
session	z-transformed	0.438	0.129	0.175955	0.692507	0.359	0.489
interaction of neophobia score & session	neophobia score log- and z-transformed; session z-tranfromed	0.275	0.148	-0.00452866	0.584949	0.189065	0.42764
reduced model without interaction terms		summary		confidence intervals		stability
term	transformation	estimate(1)	SE(1)	lower	upper	min	max
intercept		-0.012	0.482	-0.909	0.933	-0.148	0.332
neophobia score	log- and z-transformed	0.302	0.438	-0.62	1.168	-0.131	0.58
session	z-transformed	0.436	0.163	0.106	0.765	0.37	0.534

## Sheet: neophobia_ps-success
Neophobia score & success in Innovation Arena		Values included in the manuscript text are highlighted in yellow. P-values below the significance cut-off of 0.05 are printed in bold.
response	success (out of 20)
distribution	binomial
key predictors	neophobia score
control predictors	session, motivation
random effects	(motivation + z.session) within individual; sessionID
number of levels per random intercept	sessionID = 143; individual = 11
interactions	neophobia score * session
number of observations	143
number of samples per estimated effect (excluding random slopes)	20.4286
number of samples per estimated effect (including random slopes)	15.89
full-null comparison
term	transformation	df	𝜒2	P
neophobia score	log- and z-transformed	2	0.173741	0.916796
full model with interaction terms		summary		confidence intervals		stability
term	transformation	estimate	SE	lower	upper	min	max
intercept		0.658	0.23	0.235483	1.10191	0.571	0.872
neophobia score	log- and z-transformed	-0.104	0.239	-0.546795	0.330761	-0.303	-0.03
session	z-transformed	0.936	0.113	0.734626	1.15346	0.791	0.995
motivation	z-transformed	0.827	0.079	0.6812	0.982382	0.788	1.1
interaction of neophobia score & session	neophobia score: log- and z-transformed; session: z-tranfromed	-0.025	0.121	-0.250156	0.210441	-0.335	0.04
reduced model without interaction terms		summary		confidence intervals		stability
term	transformation	estimate	SE	lower	upper	min	max
intercept		0.65781	0.23091	0.213414	1.11417	0.545	0.896
neophobia score	log- and z-transformed	-0.07371	0.1959	-0.414633	0.317134	-0.328	-0.004
session	z-transformed	0.93796	0.11394	0.720998	1.18293	0.865	0.994
motivation	z-transformed	0.82587	0.07872	0.664646	0.990241	0.786	1.092

## Sheet: inter-observer_reliability
Inter-observer reliability coding				Values included in the manuscript text are highlighted in yellow.
Observation id	Subject	Trial	Duration_coded_by_TR	Duration_coded_by_JC				R code:	icc(NOT_IOR, model = "twoway", type = "consistency", unit = "single")
Dolittle_O9_S1	Dolittle	control	1.44	1.48
Dolittle_O9_S1	Dolittle	neophobia 1	18.809	18.72				Output:	ICC(C,1) = 1
Dolittle_O9_S1	Dolittle	neophobia 2	10.249	10.16					F(87,87) = 1088423
Dolittle_O9_S1	Dolittle	neophobia 3	3.049	2.96					p < 0.001
Dolittle_O9_S1	Dolittle	neophobia 4	4.969	5.28					CI (95%) = 1 < ICC < 1
Dolittle_O9_S1	Dolittle	neophobia 5	3.529	3.44
Dolittle_O9_S1	Dolittle	neophobia 6	2.289	2.24
Dolittle_O9_S1	Dolittle	neophobia 7	2.289	2.24
Dolittle_O9_S1	Dolittle	neophobia 8	2.209	2.12
Dolittle_O9_S1	Dolittle	neophobia 9	2.729	2.64
Dolittle_O9_S1	Dolittle	neophobia 10	1.609	1.56
Figaro_O7_S1	Figaro	control	2.16	2.08
Figaro_O7_S1	Figaro	neophobia 1	4.08	3.88
Figaro_O7_S1	Figaro	neophobia 2	2.638	2.52
Figaro_O7_S1	Figaro	neophobia 3	2.369	2.32
Figaro_O7_S1	Figaro	neophobia 4	2.16	2.04
Figaro_O7_S1	Figaro	neophobia 5	2.642	2.52
Figaro_O7_S1	Figaro	neophobia 6	1.849	1.76
Figaro_O7_S1	Figaro	neophobia 7	2.131	2.04
Figaro_O7_S1	Figaro	neophobia 8	1.489	1.36
Figaro_O7_S1	Figaro	neophobia 9	1.962	1.84
Figaro_O7_S1	Figaro	neophobia 10	1.689	1.6
Heidi_O6_S1	Heidi	control	5.609	5.52
Heidi_O6_S1	Heidi	neophobia 1	48.809	48.68
Heidi_O6_S1	Heidi	neophobia 2	19.889	19.76
Heidi_O6_S1	Heidi	neophobia 3	7.802	7.72
Heidi_O6_S1	Heidi	neophobia 4	5.529	5.48
Heidi_O6_S1	Heidi	neophobia 5	4.449	4.36
Heidi_O6_S1	Heidi	neophobia 6	6.249	6.2
Heidi_O6_S1	Heidi	neophobia 7	4.929	4.84
Heidi_O6_S1	Heidi	neophobia 8	5.289	5.2
Heidi_O6_S1	Heidi	neophobia 9	6.449	6.32
Heidi_O6_S1	Heidi	neophobia 10	4.249	4.16
Kiwi_O7_S1	Kiwi	control	4.251	4.28
Kiwi_O7_S1	Kiwi	neophobia 1	24.529	24.44
Kiwi_O7_S1	Kiwi	neophobia 2	7.569	7.4
Kiwi_O7_S1	Kiwi	neophobia 3	8.409	8.36
Kiwi_O7_S1	Kiwi	neophobia 4	7.929	7.76
Kiwi_O7_S1	Kiwi	neophobia 5	6.009	6
Kiwi_O7_S1	Kiwi	neophobia 6	11.691	11.56
Kiwi_O7_S1	Kiwi	neophobia 7	3.409	3.4
Kiwi_O7_S1	Kiwi	neophobia 8	4.009	3.92
Kiwi_O7_S1	Kiwi	neophobia 9	3.849	3.8
Kiwi_O7_S1	Kiwi	neophobia 10	4.729	4.64
Mayday_O9_S1	Mayday	control	1.408	1.36
Mayday_O9_S1	Mayday	neophobia 1	459.409	459.36
Mayday_O9_S1	Mayday	neophobia 2	6.169	6.04
Mayday_O9_S1	Mayday	neophobia 3	5.329	5.24
Mayday_O9_S1	Mayday	neophobia 4	6.209	6.2
Mayday_O9_S1	Mayday	neophobia 5	3.811	3.76
Mayday_O9_S1	Mayday	neophobia 6	4.889	4.32
Mayday_O9_S1	Mayday	neophobia 7	11.449	11.4
Mayday_O9_S1	Mayday	neophobia 8	4.809	4.48
Mayday_O9_S1	Mayday	neophobia 9	3.089	3.16
Mayday_O9_S1	Mayday	neophobia 10	3.169	3.68
Muppet_O3_S1	Muppet	control	7.76	7.68
Muppet_O3_S1	Muppet	neophobia 1	50.889	50.84
Muppet_O3_S1	Muppet	neophobia 2	14.84	14.76
Muppet_O3_S1	Muppet	neophobia 3	6.769	6.76
Muppet_O3_S1	Muppet	neophobia 4	22.969	22.92
Muppet_O3_S1	Muppet	neophobia 5	5.811	5.76
Muppet_O3_S1	Muppet	neophobia 6	6.969	6.8
Muppet_O3_S1	Muppet	neophobia 7	3.729	3.64
Muppet_O3_S1	Muppet	neophobia 8	3.76	3.72
Muppet_O3_S1	Muppet	neophobia 9	4.969	4.92
Muppet_O3_S1	Muppet	neophobia 10	4.649	4.56
Pipin_O1_S1	Pipin	control	5.929	5.84
Pipin_O1_S1	Pipin	neophobia 1	122.96	122.88
Pipin_O1_S1	Pipin	neophobia 2	5.489	5.4
Pipin_O1_S1	Pipin	neophobia 3	4.009	3.88
Pipin_O1_S1	Pipin	neophobia 4	6.529	6.48
Pipin_O1_S1	Pipin	neophobia 5	3.449	3.36
Pipin_O1_S1	Pipin	neophobia 6	3.329	3.24
Pipin_O1_S1	Pipin	neophobia 7	3.131	3.04
Pipin_O1_S1	Pipin	neophobia 8	4.331	4.24
Pipin_O1_S1	Pipin	neophobia 9	2.651	2.56
Pipin_O1_S1	Pipin	neophobia 10	3.409	3.28
Zozo_O2_S1	Zozo	control	1.72	1.68
Zozo_O2_S1	Zozo	neophobia 1	228.16	228.08
Zozo_O2_S1	Zozo	neophobia 2	3.24	3.24
Zozo_O2_S1	Zozo	neophobia 3	12.169	12.08
Zozo_O2_S1	Zozo	neophobia 4	3.049	3.04
Zozo_O2_S1	Zozo	neophobia 5	1.729	1.72
Zozo_O2_S1	Zozo	neophobia 6	2.598	2.6
Zozo_O2_S1	Zozo	neophobia 7	3.371	3.32
Zozo_O2_S1	Zozo	neophobia 8	1.369	1.32
Zozo_O2_S1	Zozo	neophobia 9	1.971	1.92
Zozo_O2_S1	Zozo	neophobia 10	2.129	2.08
