# Supplementary material for: Seizing opportunities: Object neophobia as a factor mediating technical innovation in Goffin´s cockatoos?
Source: PLoS One. 2025 Nov 11;20(11):e0335028. doi: 10.1371/journal.pone.0335028 (PMC12604780; doi:10.1371/journal.pone.0335028)
Supplement: S4 Dataset — (CSV) [file pone.0335028.s004.csv]

individual	age	sex	group	object.sequence	object.size	object.code	object	sessions.per.object	control	neo1	neo2	neo3	neo4	neo5	neo6	neo7	neo8	neo9	neo10
Moneypenny	7	female	large	1	L	L1	picture.frame	7	9.263857143	5660.889	4.689	3.489	3.409	3.12	3.449	2.769	2.649	3.209	3.009
Moneypenny	7	female	large	2	M	M1	chair	4	5.404	2700	5.049	4.449	3.889	3.809	3.289	2.929	3.209	3.009	3.289
Moneypenny	7	female	large	3	S	S1	brush	1	4.129	13.409	5.649	4.489	4.169	4.049	3.04	2.929	2.529	3.129	4.531
Moneypenny	7	female	large	4	L	L2	shower.rack	1	5.289	33.011	6.609	5.569	5.691	4.049	3.729	3.369	3.729	3.009	4.051
Moneypenny	7	female	large	5	M	M2	egg-case	1	4.731	11.529	5.371	5.289	3.798	3.689	2.809	4.129	9.169	3.089	2.451
Moneypenny	7	female	large	6	S	S2	gift	1	5.969	10.409	6.56	5.12	3.849	3.569	3.329	3.922	3.209	2.689	2.409
Moneypenny	7	female	large	7	L	L3	brick	8	5.72425	6319.249	6.609	4.169	4.24	2.849	2.849	2.609	3.6	3.249	3.689
Moneypenny	7	female	large	8	M	M3	party.hat	2	6.649	913.04	5.731	4.449	3.529	4.76	3.12	2.649	3.769	3.038	2.089
Moneypenny	7	female	large	9	S	S3	sponge	2	6.4035	927.118	41.371	17.209	8.249	11.409	6.169	7.289	5.449	13.609	10.589
Mayday	6	female	small	1	S	S1	brush	2	1.9255	1261.16	250.689	10.929	9.489	4.878	2.569	3.369	2	2.88	2.72
Mayday	6	female	small	2	M	M1	egg-case	4	2.324	2985.76	7.478	3.68	2.769	2	2.92	2.329	2.249	2.449	1.92
Mayday	6	female	small	3	L	L1	brick	5	1.5338	3827.52	7.762	6.409	5.129	3.691	3.402	1.842	2.011	2.129	2.649
Mayday	6	female	small	4	S	S2	sponge	1	1.049	865.851	7.68	5.449	4.849	3.849	3.731	2.689	3.289	2.289	4.169
Mayday	6	female	small	5	M	M2	chair	2	0.97	959.049	7.84	8.489	5.849	5.6	3.649	3.249	3.769	2.449	2.691
Mayday	6	female	small	6	L	L2	shower.rack	1	0.649	37.849	10.049	5.649	4.009	3.769	3.489	2.249	2.569	3.051	1.891
Mayday	6	female	small	7	S	S3	gift	1	0.749	68.6	11.369	9.529	9.64	6.4	6.92	5.249	5.491	5.289	3.609
Mayday	6	female	small	8	M	M3	party.hat	1	0.769	35.362	10.28	6.76	7.209	6.371	4.929	4.131	4.998	5.849	3.289
Mayday	6	female	small	9	L	L3	picture.frame	1	1.408	459.409	6.169	5.329	6.209	3.811	4.889	11.449	4.809	3.089	3.169
Heidi	7	female	small	1	S	S1	brush	4	29.13175	2013.049	913.769	408.249	9.049	6.849	8.92	8.369	5.529	5.92	5.131
Heidi	7	female	small	2	M	M1	chair	3	12.449	1836.049	10.329	9.169	6.569	5.849	6.009	5.649	5.731	6.371	9.009
Heidi	7	female	small	3	L	L1	picture.frame	1	6.289	35.169	8.56	7.609	5.729	5.329	7.409	4.289	4.409	4.649	4.689
Heidi	7	female	small	4	S	S2	gift	1	5.571	31.489	8.769	6.969	6.091	4.771	4.611	7.049	4.689	5.649	6.369
Heidi	7	female	small	5	M	M2	party.hat	1	8.609	11.169	5.849	4.809	4.169	3.889	6.251	3.849	4.689	4.169	4.409
Heidi	7	female	small	6	L	L2	shower.rack	1	5.609	48.809	19.889	7.802	5.529	4.449	6.249	4.929	5.289	6.449	4.249
Heidi	7	female	small	7	S	S3	sponge	2	14.6555	914.089	7.249	6.089	7.929	8.049	6.729	5.649	4.529	6.851	6.569
Heidi	7	female	small	8	M	M3	egg-case	1	6.96	14.409	7.611	8.169	6.409	4.771	8.649	5.409	5.969	15.691	5.729
Heidi	7	female	small	9	L	L3	brick	2	8.849	1171.4	10.049	8.96	6.129	4.769	4.371	4.929	4.609	5.329	4.249
Fini	10	female	large	1	L	L1	shower.rack	2	7.95	938.789	16.288	21.208	7.368	3.608	7.288	3.368	4.489	3.48	3.161
Fini	10	female	large	2	M	M1	party.hat	1	3.309	6.389	8.511	5.678	3.64	3.64	9.401	4.201	3.401	3.881	2.643
Fini	10	female	large	3	S	S1	gift	1	2.364	3.084	2.566	3.164	3.32	2.684	3.724	6.444	2.964	2.564	8.444
Fini	10	female	large	4	L	L2	picture.frame	2	2.502	905.806	3.08	2.444	3.366	3.644	4.124	3.404	5.764	2.804	3.884
Fini	10	female	large	5	M	M2	egg-case	1	3.164	4.044	5.004	3.604	2.604	2.526	2.524	1.676	2.404	2.684	2.844
Fini	10	female	large	6	S	S2	brush	1	3.32	10.404	3.084	3.204	2.96	2.669	3.524	3.244	3.04	3.044	5.6
Fini	10	female	large	7	L	L3	brick	4	2.5435	2709.044	4.006	11.684	7.76	3.72	3.124	3.326	2.804	2.764	2.846
Fini	10	female	large	8	M	M3	chair	2	4.124	908.284	3.324	3.204	3.324	2.964	2.72	3.804	2.84	3.244	12.884
Fini	10	female	large	9	S	S3	sponge	1	4.124	6.844	5.2	3.124	2.684	2.72	3.204	6.324	3.244	3.124	3.484
Dolittle	6	male	large	1	L	L1	shower.rack	1	7.209	702.529	11.209	10.371	10.609	8.129	4.009	9.249	3.329	4.649	5.889
Dolittle	6	male	large	2	M	M1	chair	2	2.709	1171.251	9.689	3.529	3.369	3.449	2.409	2.609	2.569	3.449	2.289
Dolittle	6	male	large	3	S	S1	sponge	2	8.37	1020.769	2.129	2.129	2.089	2.169	2.209	1.649	2.769	1.729	1.969
Dolittle	6	male	large	4	L	L2	brick	2	1.589	1649.609	5.609	3.169	3.729	2.609	4.289	2.529	2.849	2.929	2.809
Dolittle	6	male	large	5	M	M2	party.hat	1	1.851	13.249	4.449	2.889	3.089	3.929	2.049	2.729	2.089	3.329	3.569
Dolittle	6	male	large	6	S	S2	gift	1	1.529	15.889	5.049	4.369	3.289	2.369	2.851	2.089	2.131	1.571	1.731
Dolittle	6	male	large	7	L	L3	picture.frame	1	1.6	55.449	5.249	3.369	2.689	3.011	2.929	2.649	2.049	2.049	3.209
Dolittle	6	male	large	8	M	M3	egg-case	2	2.109	500.089	906.369	4.089	4.091	3.049	10.889	2.609	3.049	2.449	6.209
Dolittle	6	male	large	9	S	S3	brush	1	1.44	18.809	10.249	3.049	4.969	3.529	2.289	2.289	2.209	2.729	1.609
Muppet	7	male	small	1	S	S1	gift	1	20.4	150.169	15.918	8.4	11.809	5.28	4.889	6.649	4.049	3.849	5.682
Muppet	7	male	small	2	M	M1	party.hat	1	6.32	39.451	5.36	4.329	5.169	3.81	4.12	4.4	4.12	6.329	4.289
Muppet	7	male	small	3	L	L1	shower.rack	1	7.76	50.889	14.84	6.769	22.969	5.811	6.969	3.729	3.76	4.969	4.649
Muppet	7	male	small	4	S	S2	sponge	3	20.336	1822.409	17.249	5.251	4.929	4.28	4.169	3.889	5.289	3.169	4.009
Muppet	7	male	small	5	M	M2	chair	3	7.766333333	1848.332	6.77	6.29	5.28	4.53	4.49	5.25	5.77	3.81	4.65
Muppet	7	male	small	6	L	L2	picture.frame	1	4.649	14.891	8.689	6.251	4.409	3.729	3.809	4.251	3.729	3.331	3.049
Muppet	7	male	small	7	S	S3	brush	1	11.449	15.689	13.609	7.089	5.129	7.771	7.771	3.569	4.569	4.769	2.929
Muppet	7	male	small	8	M	M3	egg-case	1	15.889	24.929	9.529	10.449	12.489	7.089	6.609	8.489	5.969	5.331	10.569
Muppet	7	male	small	9	L	L3	brick	2	5.3505	941.129	7.329	8.489	6.049	6.131	4.969	5.249	4.331	6.529	4.971
Kiwi	7	male	large	1	L	L1	brick	4	10.509	2743.36	36.849	20.449	13.211	6.889	6.211	4.64	3.969	5.129	4.249
Kiwi	7	male	large	2	M	M1	party.hat	1	13.169	52.449	40.249	10.209	8.449	6.649	5.809	9.049	5.369	11.689	5.809
Kiwi	7	male	large	3	S	S1	brush	1	8.369	30.08	7.569	6.56	5.969	3.729	3.48	3.8	5.209	4.649	4.249
Kiwi	7	male	large	4	L	L2	shower.rack	1	11.569	23.609	7.449	6.84	8.009	4.64	6.36	4.569	4.329	4.638	3.609
Kiwi	7	male	large	5	M	M2	chair	1	5.609	517.089	9.689	11.48	6.689	8.169	12.089	12.289	7.169	6.369	5.169
Kiwi	7	male	large	6	S	S2	gift	1	6.769	13.369	5.089	3.651	4.049	4.089	4.409	3.209	7.369	4.969	3.011
Kiwi	7	male	large	7	L	L3	picture.frame	1	4.251	24.529	7.569	8.409	7.929	6.009	11.691	3.409	4.009	3.849	4.729
Kiwi	7	male	large	8	M	M3	egg-case	2	9.869	944.809	7.849	12.489	6.009	5.169	4.809	5.211	5.131	18.729	4.489
Kiwi	7	male	large	9	S	S3	sponge	1	5.529	28.258	6.211	4.729	4.289	4.089	3.089	3.449	5.875	3.129	3.089
Konrad	7	male	large	1	L	L1	picture.frame	1	4.4	21.04	20.63	6.682	4.632	4.2	3.002	2.478	3.24	2.168	2.966
Konrad	7	male	large	2	M	M1	party.hat	1	5.869	44.569	13.928	5.129	9.28	7.92	5.802	5.52	10.76	4.089	12.84
Konrad	7	male	large	3	S	S1	sponge	2	8.86	1107.242	20.48	8.009	6.209	6.609	7.249	4.811	5.571	4.809	3.691
Konrad	7	male	large	4	L	L2	shower.rack	1	5.071	40.2	6.469	4.191	6.249	5.198	4.48	4.758	5.389	4.48	3.762
Konrad	7	male	large	5	M	M2	chair	2	5.409	914.371	5.329	4.309	4.109	3.409	5.329	3.322	3.449	3.769	5.451
Konrad	7	male	large	6	S	S2	brush	1	3.549	14.88	6.329	4.329	4.009	3.489	3.751	6.169	3.72	2.889	3.529
Konrad	7	male	large	7	L	L3	brick	2	4.7045	908.169	4.049	3.849	3.489	2.809	2.849	3.809	3.091	2.849	2.849
Konrad	7	male	large	8	M	M3	egg-case	1	3.36	17.929	4.489	3.609	3.409	2.849	3.129	2.32	2.769	2.609	3.249
Konrad	7	male	large	9	S	S3	gift	1	2.289	35.169	4.929	3.529	3.329	3.251	3.209	4.489	2.529	2.889	2.729
Pipin	11	male	large	1	L	L1	shower.rack	1	5.929	122.96	5.489	4.009	6.529	3.449	3.329	3.131	4.331	2.651	3.409
Pipin	11	male	large	2	M	M1	chair	1	5.291	125.569	5.369	5.729	8.48	4.769	3.889	2.289	3.691	4.809	3.411
Pipin	11	male	large	3	S	S1	brush	1	NA	NA	NA	NA	NA	NA	NA	NA	NA	NA	NA
Pipin	11	male	large	4	L	L2	picture.frame	1	4.649	32.769	5.929	4.529	3.76	3.569	3.529	3.129	3.329	2.449	2.929
Pipin	11	male	large	5	M	M2	party.hat	1	4.609	39.169	4.769	3.809	3.809	3.289	3.289	3.889	2.609	2.451	3.131
Pipin	11	male	large	6	S	S2	sponge	1	7.209	43.849	6.009	4.769	4.011	3.609	2.811	3.969	3.769	3.531	5.131
Pipin	11	male	large	7	L	L3	brick	3	5.196333333	1924.569	6.849	5.049	4.609	4.369	4.929	3.729	3.571	3.729	3.689
Pipin	11	male	large	8	M	M3	egg-case	1	4.011	8.529	5.009	4.329	3.811	3.929	4.931	7.011	13.129	5.649	3.049
Pipin	11	male	large	9	S	S3	gift	1	19.131	467.52	414.929	3.809	3.689	3.249	4.289	2.969	3.009	3.011	2.769
Zozo	7	male	small	1	S	S1	sponge	2	5.580451	1375.771	10.249	3.569	2.449	2.929	2.129	2.36	1.929	1.569	1.769
Zozo	7	male	small	2	M	M1	chair	1	1.72	228.16	3.24	12.169	3.049	1.729	2.598	3.371	1.369	1.971	2.129
Zozo	7	male	small	3	L	L1	shower.rack	1	1.76	10.571	3.449	2.411	2.129	1.009	1.849	1.44	2.329	3.358	1.609
Zozo	7	male	small	4	S	S2	gift	1	8.011	10.969	13.931	6.52	5.44	4.251	5.611	5.689	3.278	3.091	4.329
Zozo	7	male	small	5	M	M2	party.hat	1	1.489	6.529	1.889	1.929	1.569	1.48	3.169	1.88	13.48	8.729	5.8
Zozo	7	male	small	6	L	L2	brick	2	2.2035	976.84	168.729	3.56	8.4	3.569	4.92	30.689	7.409	7.211	3.04
Zozo	7	male	small	7	S	S3	brush	1	1.891	9.089	2.769	2.969	2.489	2.331	2.209	1.849	2.569	2.12	2.6
Zozo	7	male	small	8	M	M3	egg-case	1	1.52	3.729	2.529	1.809	2.369	1.6	2.969	1.289	2.529	1.878	1.8
Zozo	7	male	small	9	L	L3	picture.frame	1	1.209	8.48	2.329	1.449	1.322	1.369	1.211	1.449	1.169	1.809	1.049
Figaro	10	male	small	1	S	S1	sponge	1	4.64	18.68	10	6.36	6	4.32	4	5.68	3.24	3.04	3.36
Figaro	10	male	small	2	M	M1	egg-case	1	2.609	12.6	12.318	5.449	3.84	3.36	2.48	2.529	2.329	2.449	3.049
Figaro	10	male	small	3	L	L1	brick	1	3.211	335.849	9.72	5.729	6.518	7.571	5.009	3.169	3.889	3.329	3.289
Figaro	10	male	small	4	S	S2	brush	1	3.489	4.282	2.209	2.32	1.369	2.649	2.329	2.402	1.769	1.569	2.129
Figaro	10	male	small	5	M	M2	chair	1	3.089	10.209	6.92	4.169	3.84	2.969	3.369	3.211	3.329	2.689	2.289
Figaro	10	male	small	6	L	L2	picture.frame	1	2.289	5.851	2.398	6.569	3.511	2.52	3.211	2.729	1.891	2.689	1.609
Figaro	10	male	small	7	S	S3	gift	1	2.16	4.08	2.638	2.369	2.16	2.642	1.849	2.131	1.489	1.962	1.689
Figaro	10	male	small	8	M	M3	party.hat	1	3	4.64	3.76	3.009	2.329	2.649	2.398	2.809	1.96	2.329	2.289
Figaro	10	male	small	9	L	L3	shower.rack	1	1.889	3.809	2.529	2.409	1.449	1.809	6.202	1.649	3.729	1	2.169
