# Supplementary material for: Seizing opportunities: Object neophobia as a factor mediating technical innovation in Goffin´s cockatoos?
Source: PLoS One. 2025 Nov 11;20(11):e0335028. doi: 10.1371/journal.pone.0335028 (PMC12604780; doi:10.1371/journal.pone.0335028)
Supplement: S5 Dataset — (CSV) [file pone.0335028.s005.csv]

Individual	Sex	Session	BaitedContact	SolvedContact	GridTime	Reposition	TasksTouched	LatencyGrid	SolvedTasks	TouchedNSolved
Dolittle	male	1	14	31	369.102	9	6	24.77	4	2
Dolittle	male	2	9	28	293.027	8	6	9.105	4	2
Dolittle	male	3	6	4	145.963	5	2	208.538	1	1
Dolittle	male	4	5	37	337.927	12	4	76.363	4	0
Dolittle	male	5	19	24	321.22	8	12	5.137	10	2
Dolittle	male	6	38	32	541.48	7	16	4.514	13	3
Dolittle	male	7	26	29	428.326	6	15	3.094	11	4
Dolittle	male	8	37	29	579.848	8	17	2.224	13	4
Dolittle	male	9	23	34	413.762	8	15	2.914	12	3
Dolittle	male	10	48	54	955.976	4	19	1.979	15	4
Dolittle	male	11	35	38	670.411	9	18	2.278	16	2
Dolittle	male	12	31	34	614.049	5	18	3.533	16	2
Dolittle	male	13	17	65	744.165	3	14	3.665	12	2
Dolittle	male	14	30	39	693.037	6	20	3.429	18	3
Dolittle	male	15	26	26	507.652	6	19	1.522	17	2
Dolittle	male	16	36	44	733.887	8	20	1.957	16	4
Dolittle	male	17	24	21	383.427	5	19	1.922	18	1
Dolittle	male	18	23	31	469.352	10	18	1.56	18	0
Dolittle	male	19	35	72	982.571	5	19	1.418	18	1
Moneypenny	female	1	3	0	62.899	1	2	10.375	0	2
Moneypenny	female	2	32	31	708.136	0	9	24.279	6	3
Moneypenny	female	3	22	4	266.178	2	8	26.552	2	6
Moneypenny	female	4	21	0	196.922	7	9	63.647	2	7
Moneypenny	female	5	9	6	126.453	4	7	30.658	2	5
Moneypenny	female	6	41	38	624.084	4	16	14.275	8	8
Moneypenny	female	7	37	53	823.201	1	15	13.531	8	7
Moneypenny	female	8	35	31	607.7	2	18	9.482	9	9
Moneypenny	female	9	32	39	566.171	12	17	8.269	10	7
Moneypenny	female	10	15	12	385.802	7	14	30.666	9	5
Moneypenny	female	11	21	13	395.092	4	15	8.986	10	5
Moneypenny	female	12	25	19	515.423	0	17	12.025	11	6
Moneypenny	female	13	70	46	994.425	0	20	16.38	13	7
Moneypenny	female	14	18	11	385.011	0	15	7.279	12	3
Moneypenny	female	15	40	31	851.037	0	20	6.8	14	6
Moneypenny	female	16	33	18	668.964	0	18	5.958	15	3
Moneypenny	female	17	27	9	617.234	1	20	5.565	15	5
Moneypenny	female	18	23	20	415.214	0	16	4.703	15	1
Moneypenny	female	19	22	17	650.548	0	18	4.658	15	3
Moneypenny	female	20	25	7	282.98	0	17	4.552	15	2
Fini	female	1	66	45	803.259	11	19	19.16	7	12
Fini	female	2	21	34	470.247	15	7	15.162	3	4
Fini	female	3	47	29	622.837	6	18	25.275	9	9
Fini	female	4	26	51	667.557	13	16	7.346	9	7
Fini	female	5	41	48	823.726	14	18	7.993	11	7
Fini	female	6	36	55	896.833	9	19	7.958	11	8
Fini	female	7	60	33	741.447	8	19	2.833	12	7
Fini	female	8	47	56	818.398	4	20	3.001	16	4
Fini	female	9	39	61	961.437	3	18	7.336	16	2
Fini	female	10	38	38	919.067	3	20	8.229	17	3
Fini	female	11	38	76	1091.903	3	20	4.111	18	2
Fini	female	12	29	28	759.257	4	18	3.625	17	1
Fini	female	13	46	88	1144.59	0	20	4.476	20	0
Fini	female	14	28	63	921.932	4	20	2.207	20	0
Fini	female	15	43	74	990.91	5	20	1.907	19	1
Fini	female	16	44	55	908.748	7	20	2.269	19	1
Fini	female	17	33	74	789.589	16	20	3.015	19	1
Fini	female	18	26	49	822.725	4	20	2.483	19	1
Figaro	male	1	40	48	881.914	6	15	8.526	10	5
Figaro	male	2	82	64	904.671	5	20	6.04	16	4
Figaro	male	3	36	64	775.782	18	17	4.263	15	2
Figaro	male	4	37	35	707.83	11	17	12.037	16	1
Figaro	male	5	46	34	721.974	10	18	15.855	15	3
Figaro	male	6	17	48	649.832	11	10	3.954	7	3
Figaro	male	7	48	56	788.854	7	20	2.875	18	2
Figaro	male	8	25	49	740.808	8	19	3.992	17	2
Figaro	male	9	27	60	1005.341	3	20	3.005	19	1
Figaro	male	10	26	57	932.847	5	19	3.066	19	0
Figaro	male	11	33	44	986.878	4	20	4.519	19	1
Figaro	male	12	33	38	825.997	6	20	19.147	18	2
Heidi	female	1	45	47	1117.199	0	18	15.317	9	9
Heidi	female	2	72	80	1136.059	0	20	17.657	12	9
Heidi	female	3	55	68	1057.688	1	19	14.699	11	8
Heidi	female	4	36	27	533.624	1	16	66.376	10	6
Heidi	female	5	31	11	441.595	1	6	69.409	2	4
Heidi	female	6	42	89	1063.59	4	19	10.51	14	5
Heidi	female	7	40	63	819.615	8	19	32.128	13	6
Heidi	female	8	38	82	1055.039	4	19	9.44	14	5
Heidi	female	9	47	60	1047.46	1	20	11.136	17	3
Heidi	female	10	38	21	565.369	0	20	6.092	18	2
Heidi	female	11	56	53	1121.785	0	20	13.556	18	2
Heidi	female	12	35	74	1096.396	0	20	11.508	19	1
Heidi	female	13	47	65	1115.482	3	20	11.65	18	2
Heidi	female	14	38	70	1002.069	4	20	8.144	19	1
Heidi	female	15	32	23	586.422	6	20	10.587	17	3
Kiwi	male	1	22	26	406.642	6	7	30.31	3	4
Kiwi	male	2	17	20	383.648	6	4	20.748	2	2
Kiwi	male	3	24	3	294.568	11	9	112.778	2	7
Kiwi	male	4	37	64	834.545	3	10	33.804	8	2
Kiwi	male	5	45	77	931.942	3	15	18.632	9	6
Kiwi	male	6	55	54	888.187	2	20	19.861	18	2
Kiwi	male	7	51	91	753.742	7	20	6.064	17	3
Kiwi	male	8	31	31	735.79	7	20	8.273	17	3
Kiwi	male	9	31	65	793.078	12	19	8.704	17	2
Kiwi	male	10	15	8	335.584	4	12	16.305	12	0
Kiwi	male	11	26	22	641.932	6	18	44.506	18	0
Konrad	male	1	30	28	807.461	0	17	17.589	9	8
Konrad	male	2	46	53	958.093	0	19	8.86	15	4
Konrad	male	3	32	48	979.316	0	15	6.346	11	4
Konrad	male	4	25	20	279.616	0	15	6.217	10	5
Konrad	male	5	25	48	763.15	0	12	5.733	11	1
Konrad	male	6	29	47	968.555	0	16	6.527	12	4
Konrad	male	7	9	2	206.731	1	7	20.227	6	1
Konrad	male	8	31	20	358.985	1	17	4.167	12	5
Konrad	male	9	20	12	329.558	0	14	11.61	12	2
Konrad	male	10	35	28	591.657	0	17	3.64	14	3
Mayday	female	1	37	11	582.541	10	11	22.061	2	9
Mayday	female	2	69	62	944.349	7	20	14.98	13	7
Mayday	female	3	18	30	477.095	9	11	11.068	7	4
Mayday	female	4	61	51	926.617	7	15	7.499	13	2
Mayday	female	5	74	33	1021.505	5	17	18.241	15	2
Mayday	female	6	44	39	881.913	9	18	2.629	15	3
Mayday	female	7	19	15	492.901	7	16	5.438	14	2
Mayday	female	8	39	50	747.788	8	20	3.371	15	5
Mayday	female	9	29	15	458.912	7	16	5.117	14	2
Muppet	male	1	21	6	264.971	4	5	54.381	2	3
Muppet	male	2	1	0	16.711	1	1	138.382	0	1
Muppet	male	3	4	0	27.638	2	2	231.734	0	2
Muppet	male	4	1	1	11.026	1	1	20.411	1	0
Muppet	male	5	6	0	69.736	1	2	258.709	0	2
Muppet	male	6	13	12	237.047	1	5	213.519	2	3
Muppet	male	7	4	0	47.607	1	4	83.058	0	4
Muppet	male	8	0	0	40.638	1	0	12.102	0	0
Muppet	male	9	2	0	22.309	1	1	111.879	0	1
Pipin	male	1	44	92	1096.622	1	19	5.736	15	4
Pipin	male	2	61	79	961.185	3	19	6.014	16	3
Pipin	male	3	40	54	834.437	5	20	2.768	17	3
Pipin	male	4	40	37	614.152	5	20	8.245	16	13
Pipin	male	5	28	43	429.051	17	19	5.015	15	4
Pipin	male	6	26	34	615.368	6	20	3.664	17	3
Pipin	male	7	40	59	1124.768	0	18	2.836	18	0
Pipin	male	8	35	28	559.888	3	19	2.94	18	1
Zozo	male	1	33	5	534.898	5	12	17.876	4	8
Zozo	male	2	39	35	620.198	12	17	13.949	12	5
Zozo	male	3	27	21	350.574	9	17	21.154	13	4
Zozo	male	4	38	39	651.027	11	18	34.664	16	2
Zozo	male	5	40	39	618.773	5	17	8.445	15	2
Zozo	male	6	29	60	693.181	8	19	11.355	17	2
Zozo	male	7	63	63	926.695	5	19	5.969	17	2
Zozo	male	8	53	43	839.127	4	19	2.702	19	0
Zozo	male	9	26	46	1147.298	1	19	5.134	17	2
Zozo	male	10	28	51	761.981	6	19	10.985	18	1
Zozo	male	11	33	50	977.39	7	20	3.396	18	2
Zozo	male	12	40	31	756.179	2	20	3.785	18	2
